# Supplementary material for: Safety and Immunogenicity of an mRNA-Based RSV Vaccine Including a 12-Month Booster in a Phase 1 Clinical Trial in Healthy Older Adults
Source: J Infect Dis. 2024 Feb 22;230(3):e647–56. doi: 10.1093/infdis/jiae081 (PMC11420773; doi:10.1093/infdis/jiae081)
Supplement: jiae081_Supplementary_Data [file jiae081_supplementary_data.zip]

Archive with 13 entries (13 files):
- Shaw_JID_Supplementary Methods_Clean.pdf
- Shaw_Supplementary_Figure1.docx
- Shaw_Supplementary_Table 1.docx
- Shaw_Supplementary_Table 10.docx
- Shaw_Supplementary_Table 11.docx
- Shaw_Supplementary_Table 2.docx
- Shaw_Supplementary_Table 3.docx
- Shaw_Supplementary_Table 4.docx
- Shaw_Supplementary_Table 5.docx
- Shaw_Supplementary_Table 6.docx
- Shaw_Supplementary_Table 7.docx
- Shaw_Supplementary_Table 8.docx
- Shaw_Supplementary_Table 9.docx
